# Supplementary material for: Exome Sequencing of 18 Chinese Families with Congenital Cataracts: A New Sight of the NHS Gene
Source: PLoS One. 2014 Jun 26;9(6):e100455. doi: 10.1371/journal.pone.0100455 (PMC4072665; doi:10.1371/journal.pone.0100455)
Supplement: Table S1 — Primers used to amplify and sequence the variants regions in this study. This table listed 12 pairs of primers which were used to amplify the genomic fragments with variants detected by exome sequencing. (XLSX) [file pone.0100455.s002.xlsx]

## Sheet: 工作表1
Supplementary Table S1. Primers used to amplify and sequence the variants regions in this study.
Primer name	Primer sequence (5'-3')	Size of amplicons	Annealing temperature (℃)
CRYBA4-exon1F	CCCTAGCCCAGTCACTCCT
CRYBA4-exon1R	TGAGCCTTGATTGCACCTCT	289	60
CRYBB2-exon5F	GAGGCTTCACCCTTCCTAGTG
CRYBB2-exon5R	GCAGACAAGTTGCAAGTCAC	389	69
EPHA2-exon5F	ACACGTGAGTCTTGCAGTGG
EPHA2-exon5R	ACTTGCTCTGCTGCCTCTCT	535	57
GJA8-exon1aF	CAGATATTGACTCAGGGTTGC
GJA8-exon1aR	CCGCTGCTCTTCTTGACG	475	60
GJA8-exon1bF	ATTCGCCTCTGGGTGCTG
GJA8-exon1bR	CCTTGGCTTTCTGGATGG	571	58
MAF-exon1dF	AGCTGGTGACCATGTCTGTG
MAF-exon1dF	AGAACTAGCAAGCCCACACC	407	53.5
MIP-exon2F	TGAAGGAGCACTGTTAGGAGATG
MIP-exon2R	AGAGGGATAGGGCAGAGTTGATT	500	57
NHS-exon1.2F	CTGCTCATGCTGGACCTATG
NHS-exon1.2R	GGTGGGAAGGCGAGAGTAGT	348	57
NHS-exon5F	TTCCTTTGTCCTAAGGGCCTA
NHS-exon5R	TGGTATTCTTAGCAGCACAGATTT	401	57
NHS-exon6F	TCTTTCCTTACTTCCCGTCAAA
NHS-exon6R	CATCTGTACTAGGCGGAGGAA	282	57
NHS-exon7.5F	AATGGAAAACGCCAATCTTC
NHS-exon7.5R	AGAGGGTTGCTGTAGTGAGGA	502	57
VIM-exon6F	TCAAAAGGGACTTCATGGAAC
VIM-exon6R	TGGAAAGCAGTTACCTCAAAGA	555	57
